# Supplementary material for: The scale of zebrafish pectoral fin buds is determined by intercellular K+ levels and consequent Ca2+-mediated signaling via retinoic acid regulation of Rcan2 and Kcnk5b
Source: PLoS Biol. 2024 Mar 25;22(3):e3002565. doi: 10.1371/journal.pbio.3002565 (PMC11018282; doi:10.1371/journal.pbio.3002565)
Supplement: S2 Data — (XLSX) [file pbio.3002565.s002.xlsx]

## Sheet: Fig. 2C
	Fin bud-to-eye Area ratios
	AB 32 hpf	GFP 32 hpf	kcnk5b 32 hpf	kcnk10 32 hpf	AB 48 hpf	GFP 48 hpf	kcnk5b 48 hpf	kcnk10 48 hpf	AB 56 hpf	GFP 56 hpf	kcnk5b 56 hpf	kcnk10 56 hpf
	0.225819	0.187956	0.290372	0.301063	0.232703	0.24783	0.422866	0.21272	0.204823	0.28044	0.404208	0.494535
	0.131988	0.145973	0.317332	0.228823	0.151444	0.21967	0.327128	0.266951	0.324551	0.27869	0.477956	0.335301
	0.149413	0.160372	0.238433	0.230562	0.235161	0.16739	0.365789	0.37941	0.234722	0.29876	0.31329	0.31886
	0.174635	0.175262	0.245694	0.199602	0.119272	0.12675	0.336631	0.19042	0.281305	0.296541	0.47967	0.299683
	0.153096	0.171751	0.22348	0.19747	0.14415	0.15329	0.391937	0.242593	0.183053	0.26874	0.455012	0.307636
	0.184298	0.205571	0.262515	0.240977	0.206449	0.198672	0.42502	0.196412	0.16398	0.19534	0.369936	0.301518
	0.20793	0.139687	0.22127	0.223086	0.24742	0.189465	0.328076	0.193515	0.281127	0.20143	0.428594	0.263352
	0.141089	0.163071	0.220219	0.328053	0.233372	0.207318	0.384524	0.242012	0.218335	0.174532	0.372223	0.424099
	0.168377	0.12653	0.23959	0.2261	0.217782	0.250282	0.214214	0.24619	0.267064	0.30162	0.345992	0.268827
	0.151479	0.128177	0.201505	0.183155	0.18526	0.183658	0.319046	0.222709	0.210633	0.299074	0.340554	0.336684
	0.149079	0.157735	0.200137	0.324335	0.196555	0.195136	0.251642	0.322953	0.288849	0.275437	0.297951	0.272038
			0.216606	0.230792	0.179927		0.265851	0.266015	0.198386	0.309637	0.302198	0.365232
				0.288242	0.177354		0.210119	0.235692	0.178714	0.217483	0.362915	0.316011
				0.327983	0.190914		0.239863	0.204177	0.186313	0.242118		0.286337
				0.206743	0.215066		0.232526	0.218981	0.198503	0.201162		0.28396
				0.221792	0.173693			0.303801	0.153424	0.19607		0.28396
				0.283195	0.155866			0.26815	0.164423	0.179576		0.268087
					0.184924			0.205572	0.178638	0.198067		0.277738
					0.208392			0.231981	0.181756	0.152936		0.4128
					0.159534			0.265063		0.180635		0.30156
					0.161159					0.171628
					0.171082
	32	32	32		48	48	48		56	56	56
	AB fin Area	AB Eye Area	AB fin area-to-eye area ratio		AB fin area	AB Eye Area	AB fin area-to-eye area ratio		AB fin area	AB Eye Area	AB fin area-to-eye area ratio
	20993.3	92965.2	0.225819		38935.6	167319	0.232703		126145	615876	0.204823
	9432.85	71467.4	0.131988		15359.5	101420	0.151444		150268	463003	0.324551
	20487.7	137122	0.149413		37176.3	158089	0.235161		152259	648680	0.234722
	1529.19	8756.51	0.174635		23734.5	198995	0.119272		154362	548737	0.281305
	8461.71	55270.6	0.153096		16349	113417	0.14415		129974	710032	0.183053
	17193.5	93291.4	0.184298		18974	91906.4	0.206449		110242	672289	0.16398
	19029.3	91517.9	0.20793		21731.1	87830.8	0.24742		96694.2	343952	0.281127
	13324.5	94440.3	0.141089		18577.5	79604.8	0.233372		72411.4	331653	0.218335
	14950.9	88793.9	0.168377		24217.1	111199	0.217782		87709.6	328421	0.267064
	13332.3	88014.2	0.151479		20569.5	111031	0.18526		80504.9	382205	0.210633
	11820.8	79292.4	0.149079		22277.4	113339	0.196555		96330.4	333498	0.288849
					21005.9	116747	0.179927		184363	929314	0.198386
					19972.1	112612	0.177354		185719	1.0392e+06	0.178714
					24998	130939	0.190914		155998	837289	0.186313
					20915	97249.2	0.215066		156463	788215	0.198503
					27196.7	156579	0.173693		117718	767272	0.153424
					26028.2	166991	0.155866		120178	730905	0.164423
					24479	132373	0.184924		94835.9	530883	0.178638
					25832.4	123960	0.208392		88751.6	488301	0.181756
					26618.5	166852	0.159534
					32491.3	201610	0.161159
					27454.2	160474	0.171082
	GFP-Tg fin Area	GFP-Tg Eye Area	GFP-Tg fin area-to-eye area ratio		GFP-Tg fin Area	GFP-Tg Eye Area	GFP-Tg fin area-to-eye area ratio		GFP-Tg fin Area	GFP-Tg Eye Area	GFP-Tg fin area-to-eye area ratio
	17743.7	94403.3	0.187956		55313.8	223193	0.24783		89464	319013	0.28044
	27432.2	187926	0.145973		52968.9	241129	0.21967		79365.5	284780	0.27869
	14987.7	93456.1	0.160372		52396.2	313019	0.16739		95587.7	319948	0.29876
	22846.4	130356	0.175262		50986.8	402263	0.12675		87634.9	295524	0.296541
	22382.6	130320	0.171751		48343	315369	0.15329		90364.1	336251	0.26874
	26863.4	130677	0.205571		54296.4	273297	0.198672		82565	422673	0.19534
	22515.4	161185	0.139687		49410.8	260792	0.189465		94768.8	470480	0.20143
	25687.5	157524	0.163071		60163.4	290198	0.207318		83375.7	477710	0.174532
	20625.2	163007	0.12653		57584	230076	0.250282		85275.1	282724	0.30162
	18594.9	145072	0.128177		53003.4	288599	0.183658		93193.6	311607	0.299074
	21699.6	137570	0.157735		54528	279435	0.195136		85528.2	310518	0.275437
									97680.2	315467	0.309637
									74879.3	344299	0.217483
									94361.8	389735	0.242118
									92787.7	461258	0.201162
									94629.9	482633	0.19607
									89688.5	499446	0.179576
									82976.9	418934	0.198067
									84562.9	552930	0.152936
									79462.6	439907	0.180635
									80154.6	467025	0.171628
	kcnk5b-Tg fin Area	kcnk5b-Tg Eye Area	kcnk5b-Tg fin area-to-eye-area ratio		kcnk5b-Tg fin Area	kcnk5b-Tg Eye Area	kcnk5b-Tg fin area-to-eye-area ratio		kcnk5b-Tg fin Area	kcnk5b-Tg Eye Area	kcnk5b-Tg fin area-to-eye-area ratio
	27717.9	95456.5	0.290372		154001	364183	0.422866		219602	543289	0.404208
	20177.6	63585.2	0.317332		149207	456113	0.327128		255800	535195	0.477956
	34835.9	146104	0.238433		173139	473329	0.365789		222768	711059	0.31329
	58751.6	239125	0.245694		173163	514401	0.336631		258101	538080	0.47967
	33109.7	148155	0.22348		142088	362527	0.391937		227030	498954	0.455012
	32568	124062	0.262515		187652	441514	0.42502		184528	498809	0.369936
	32217	145600	0.22127		148703	453259	0.328076		239920	559784	0.428594
	34240.7	155485	0.220219		88361.3	229794	0.384524		146313	393078	0.372223
	27712.7	115667	0.23959		85188.1	397678	0.214214		162006	468235	0.345992
	32293.7	160262	0.201505		111841	350548	0.319046		163596	480383	0.340554
	31252	156153	0.200137		81865.9	325327	0.251642		154321	517942	0.297951
	31464.9	145263	0.216606		103555	389524	0.265851		109494	362324	0.302198
					83466.4	397234	0.210119		179497	494597	0.362915
					88552.2	369178	0.239863
					93972.5	404138	0.232526
	kcnk10b-Tg fin Area	kcnk10-Tg Eye Area	kcnk10-Tg fin area-to-eye area ratio		kcnk10b-Tg fin Area	kcnk10-Tg Eye Area	kcnk10-Tg fin area-to-eye area ratio		kcnk10b-Tg fin Area	kcnk10-Tg Eye Area	kcnk10-Tg fin area-to-eye area ratio
	73094.5	242788	0.301063		87699.8	412278	0.21272		170102	343964	0.494535
	88870.1	388379	0.228823		111372	417200	0.266951		125060	372978	0.335301
	80177.7	347749	0.230562		86854.6	228920	0.37941		118209	370725	0.31886
	52307.1	262057	0.199602		91429.4	480146	0.19042		146163	487727	0.299683
	67502.2	341835	0.19747		111001	457560	0.242593		165156	536855	0.307636
	31037	128796	0.240977		109456	557280	0.196412		125468	416119	0.301518
	69981.5	313697	0.223086		91849.1	474636	0.193515		154595	587028	0.263352
	70663.5	215403	0.328053		120027	495954	0.242012		135987	320650	0.424099
	48756.4	215641	0.2261		104924	426190	0.24619		156194	581019	0.268827
	45404.1	247900	0.183155		112776	506383	0.222709		149897	445215	0.336684
	92359.2	284765	0.324335		86286	267178	0.322953		167501	615725	0.272038
	68871.7	298415	0.230792		115392	433782	0.266015		130318	356809	0.365232
	48603.8	168622	0.288242		147816	627160	0.235692		121696	385100	0.316011
	68866	209968	0.327983		108143	529651	0.204177		145077	506666	0.286337
	55421.7	268071	0.206743		166457	760145	0.218981		105773	372492	0.28396
	68063.9	306882	0.221792		123798	407496	0.303801		135115	475823	0.28396
	85432.8	301675	0.283195		80844.1	301488	0.26815		183448	684287	0.268087
					96020.4	467089	0.205572		179430	646039	0.277738
					69574.7	299916	0.231981		184539	447042	0.4128
					79473.6	299829	0.265063		183164	607388	0.30156

## Sheet: Fig. 2F
	fgf8a qRT-PCR
	AB HS	1	1	1	1	1	1	1	1	1
	kcnk5b HS	1.48719	1.4957	1.69239	1.85513	1.53959	1.30625	2.53931	2.43517	2.28515
	fgf8a	ab	CT	CT mean	delta CT mean		kc	CT	CT mean	delta CT mean	delta CT	minus delta CT	fold change
	Experimentnal Group 1	b-actin	14.3474	14.3622				14.391	14.2663
			14.3384					14.167
			14.4008					14.241
		fgf8a	26.4399	26.5981	12.0777			25.7714	25.8646	11.505	-0.572713	0.572713	1.48732
			26.5654		12.2032			25.8886		11.6222	-0.580947	0.580947	1.49583
			26.7888		12.4266			25.9338		11.6674	-0.759192	0.759192	1.69254
	Experimental Group 2	b-actin	16.1194	16.1409				15.285	15.263
			16.0886					15.484
			16.2148					15.02
		fgf8a	25.7331	25.7359	9.59213			23.9636	24.2247	8.70055	-0.891583	0.891583	1.85521
			25.7995		9.65853			24.2989		9.03592	-0.622609	0.622609	1.53966
			25.6751		9.53416			24.4117		9.14866	-0.385495	0.385495	1.30631
	Experimental Group 3	b-actin	15.294	15.413				15.9445	15.7746
			15.5486					15.789
			15.3977					15.5904
		fgf8a	26.9969	26.9569	11.5435			25.9737	26.0446	10.1991	-1.34444	1.34444	2.53931
			27.0036					26.0341		10.2595	-1.28402	1.28402	2.43517
			26.8703					26.1258		10.3512	-1.19229	1.19229	2.28515

## Sheet: Fig. 2I
	fgf10a qRT-PCR
	AB HS	1	1	1	1	1	1	1	1	1
	kcnk5b HS	1.29327	1.92816	1.13646	1.62121	2.01765	2.42077	3.26154	1.44444	1.53851
	fgf10a	ab	CT	CT mean	delta CT mean		kc	CT	CT mean	delta CT mean	delta CT	minus delta CT	fold change
	experimental group 1	b-actin	14.3474	14.3622				14.391	14.2663
			14.3384					14.167
			14.4008					14.241
		fgf10a	30.9914	30.9122	16.6292			30.524	30.315	16.2577	-0.37151	0.37151	1.29371
			31.0023		16.6401			29.959		15.6927	-0.93651	0.93651	1.91389
			30.7429		16.3807			30.462		16.1957	-0.43351	0.43351	1.35052
	experimental group 2	b-actin	16.1194	16.1409				15.285	15.263
			16.0886					15.484
			16.2148					15.02
		fgf10a	29.9088	30.1487	13.7679			28.3338	28.2756	13.0708	-0.697135	0.697135	1.62128
			30.0718		13.9309			28.1811		12.9181	-1.01274	1.01274	2.01774
			30.4654		14.3244			28.3119		13.0489	-1.27553	1.27553	2.42088
	experimental group 3	b actin	15.294	15.4134				15.9445	15.7746
			15.5486					15.789
			15.3977					15.5904
		fgf10	34.3733	34.1524	18.7389			32.808	33.561	17.0334	-1.70555	1.70555	3.26154
			34.5758					33.983		18.2084	-0.53051	0.53051	1.44444
			33.508					33.892		18.1174	-0.621532	0.621532	1.53851

## Sheet: Fig. 2L
	shh qRT-PCR
	AB HS	1	1	1	1	1	1	1	1	1
	kcnk5b HS	1.32496	1.2261	1.20569	1.32141	1.16052	1.12289	1.52287	1.48128	1.54967
	shh	ab	CT	CT mean	delta CT mean		kc	CT	CT mean	delta CT mean	delta CT	minus delta CT	fold change
	Experimental Group 1	b-actin	14.677	14.6753				14.244	14.2497
			14.8					14.212
			14.549					14.293
		shh	22.406	22.3257	7.73067			21.5749	21.5774	7.32519	-0.405474	0.405474	1.32452
			22.343		7.66767			21.6244		7.37474	-0.29293	0.29293	1.22513
			22.228		7.55267			21.5328		7.28317	-0.269498	0.269498	1.20539
	Experimental Group 2	b-actin	15.3742	15.2828				14.46	14.2169
			15.3013					14.2277
			15.1729					13.9631
		shh	22.4588	22.3848	7.17602			20.9908	21.0575	6.77382	-0.402193	0.402193	1.32152
			22.387		7.10421			21.1063		6.88932	-0.21489	0.21489	1.16062
			22.3085		7.02573			21.0753		6.85839	-0.167337	0.167337	1.12298
	Experimental Group 3	b actin	15.294	15.4134				15.9445	15.7746
			15.5486					15.789
			15.3977					15.5904
		shha	21.9825	22.0261	6.61265			21.7805	21.7854	6.00586	-0.606789	0.606789	1.52287
			22.0597					21.8204		6.0458	-0.566844	0.566844	1.48128
			22.0361					21.7553		5.98068	-0.631961	0.631961	1.54967

## Sheet: Fig. 2Q
	aldh1a2 qRT-PCR
	AB HS	1	1	1	1	1	1	1	1	1
	kcnk5b HS	1.4785	1.80703	1.84714	1.69944	1.66101	1.60777	1.1606	1.18395	1.24954
	aldh1a2	ab	CT	CT mean	delta CT mean		kc	CT	CT mean	delta CT mean	delta CT	minus delta CT	fold change
	Experimental Group 1	b-actin	15.6152	15.6702				15.267	15.3343
			15.7034					15.3519
			15.6922					15.384
		aldh1a2	23.041	23.0433	7.37075			21.94	21.9777	6.60569	-0.765058	0.765058	1.69944
			23.053		7.38275			21.973		6.63869	-0.732058	0.732058	1.66101
			23.036		7.36575			22.02		6.68569	-0.685058	0.685058	1.60777
	Experimental Group 2	b-actin	15.3742	15.2828				14.46	14.2169
			15.3013					14.2277
			15.1729					13.9631
		aldh1a2	22.2767	22.3746	6.99393			20.6466	20.5409	6.42968	-0.564249	0.564249	1.47862
			22.4334		7.15056			20.5138		6.29682	-0.853743	0.853743	1.80718
			22.4136		7.13079			20.4623		6.24538	-0.88541	0.88541	1.84729
	Experimental Group 3	b actin	15.294	15.4134				15.9445	15.7746
			15.5486					15.789
			15.3977					15.5904
		aldh1a2	21.5999	21.5123	6.09891			21.6587	21.6136	5.88404	-0.214866	0.214866	1.1606
			21.4717					21.6299		5.8553	-0.243604	0.243604	1.18395
			21.4653					21.5521		5.77751	-0.321393	0.321393	1.24954

## Sheet: Fig. 2T
	bmp4 qRT-PCR
	AB HS	1	1	1	1	1	1	1	1	1
	kcnk5b HS	1.68176	1.65723	1.8458	1.53	1.44732	1.38227	1.28028	1.63453	1.25725
ab1	CT	CT mean	delta CT mean		kc1	CT	CT mean	delta CT mean	delta CT	minus delta CT	fold change
ef1a	14.4384	14.4164				14.5498	14.5041
	14.439					14.4908
	14.3717					14.4718
bmp4	22.033	21.9769	7.56052			21.3147	21.277	6.81055	-0.749969	0.749969	1.68176
	22.0297					21.3359		6.83175	-0.728771	0.728771	1.65723
	21.8679					21.1804		6.67627	-0.884249	0.884249	1.8458
ab2	CT	CT mean	delta CT mean		kc2	CT	CT mean	delta CT mean	delta CT	minus delta CT	fold change
ef1a	14.3225	14.2959				14.7028	14.7741
	14.2893					14.7505
	14.2758					14.8688
bmp4	21.663	21.7578	7.4619			21.6224	21.698	6.84837	-0.613528	0.613528	1.53
	21.8317					21.7026		6.92852	-0.53338	0.53338	1.44732
	21.7787					21.7689		6.99485	-0.467042	0.467042	1.38227
ab3	CT	CT mean	delta CT mean		kc3	CT	CT mean	delta CT mean	delta CT	minus delta CT	fold change
ef1a	14.809	14.716				14.7368	14.7089
	14.6798					14.8172
	14.6593					14.5726
bmp4	22.2158	22.1962	7.48019			21.8326	21.7238	7.12372	-0.356463	0.356463	1.28028
	22.2893					21.4802		6.77131	-0.708878	0.708878	1.63453
	22.0834					21.8588		7.14991	-0.330273	0.330273	1.25725

## Sheet: Fig. 2W
	msx2b qRT-PCR
	AB HS	1	1	1	1	1	1	1	1
	kcnk5b HS	1.27639	1.36483	1.33792	1.16	0.977191	0.961192	1.20067	1.12916	1.24313
ab1	CT	CT mean	delta CT mean	kc1	CT	CT mean	delta CT mean	delta CT	minus delta CT	fold change
ef1a	14.4384	14.4164			14.5498	14.5041
	14.439				14.4908
	14.3717				14.4718
msx2b	21.9747	21.9398	7.5234		21.6755	21.6206	7.17134	-0.352067	0.352067	1.27639
	21.9787				21.5788		7.07469	-0.448716	0.448716	1.36483
	21.8659				21.6075		7.10341	-0.419994	0.419994	1.33792
ab2	CT	CT mean	delta CT mean	kc2	CT	CT mean	delta CT mean	delta CT	minus delta CT	fold change
ef1a	14.3225	14.2959			14.7028	14.7741
	14.2893				14.7505
	14.2758				14.8688
msx2b	21.7309	21.7007	7.40483		21.9648	22.1376	7.19071	-0.214126	0.214126	1.16
	21.6775				22.2122		7.43812	0.033288	-0.033288	0.977191
	21.6937				22.236		7.46193	0.0571032	-0.0571032	0.961192
ab3	CT	CT mean	delta CT mean	kc4	CT	CT mean	delta CT mean	delta CT	minus delta CT	fold change
ef1a	14.9519	14.9384			14.4927	14.4583
	14.9644				14.4244
	14.8991				14.4577
msx2b	22.3053	22.3852	7.44677		21.6412	21.654	7.18293	-0.263843	0.263843	1.20067
	22.6442				21.7298		7.27153	-0.175246	0.175246	1.12916
	22.2061				21.5911		7.13279	-0.313977	0.313977	1.24313
