# Supplementary material for: The scale of zebrafish pectoral fin buds is determined by intercellular K+ levels and consequent Ca2+-mediated signaling via retinoic acid regulation of Rcan2 and Kcnk5b
Source: PLoS Biol. 2024 Mar 25;22(3):e3002565. doi: 10.1371/journal.pbio.3002565 (PMC11018282; doi:10.1371/journal.pbio.3002565)
Supplement: S6 Data — (XLSX) [file pbio.3002565.s006.xlsx]

## Sheet: Fig. 6D
	GCaMP Intensity
	GCaMP6	GCaMP6 +Kcnk5b	GCaMP6 +Kcnk5bmut
	1097.4	781	2529.12
	1387.42	903.99	1611.36
	1493.01	3642.8	1441.05
	1741.31	1640.43	1714.75
	1728.55	915.45	1619.38
	976.04	4029.99	2008
	944.23	3550.5	1040.14
	898.75	1229.28	1359.49
	926.22	1374.19	1683.39
	1332.13	841.57	1109.15
	478.48	1160.92	1850.19
	2244.27	2495.29	516.54
	2038.16	930.95	2298.73
	2121.23	1457.51	1800.07
	4052.19	1752.28	905.44
	1021.21	1536.78	948.83
	2555.7	3657.43	858.11
	1691.11	1125.45	1606.33
	1604.07	3842.8	1692.63
	1426.84	2254	400.64
	3406.25	1087.52	902.9
	625.52	2072.73	3633
	959.93	457.16	820.18
	1242.71	2229.15	1502.37
	933.97	2683.38	538.7
	1066.03	3569.87	1719.12
	523.85	1179.01	985.04
	1851.3	512.53	722.5
	1855.39	3018.6	3098.31
	1485.13	3945.19	1462.76
	3290.22	4075.65	716.97
	983.6	2089.79	1268.6
	1169.65	3585.24	1488.21
	702.08	4054.2	1657.74
	977.3	2648.01	387.96
	748.24	1491.79	993.39
	1272.66	3435.74	511.85
	966.14	3903.87	3149.15
	1349.29	2179.08	565.72
	3200.08	1092.5	689.4
	931.06	1402.73	826.12
	1376.6	1981.04	560.32
	1355.36	1329.08	418.8
	1353.9	4092.94	856.82
	2705.88	459.35	742.09
	3964.87	402.08	772.51
	759.68	4056.36	424.71
	696.99	3374.13	927.5
	1166.89	3455.25	481.08
	1512.79	738.77	4011.41
	3159.34	717.64	4000.29
	3664.91	4083.83	481.2
	3523.13	4061.87	653.56
	986.56	4003.47	1209.23
	682.71	3994.52	1516.08
	681.04	4093.26	662.39
	615.38	3932	777.35
	380.14	3963.62	944.05
	751.31	3511.13	1387.97
	354.24	3357.51	676.48
	643.75	1075.47	511.23
	392.76	3890.04	589.94
	2229.19	619.86	255.86
	590.47	3510.33
	2258.84	2727
	1581.31	713.14
	963.47	547.35
	1058.52	3712.35
	552.26	3790.3
	637.3	4016.45
	1064.39	3962.45
	994.54	1302.41
	1311.08	1508.73
	564.08	1220.18
	1443.74	4028
	798.76	1555.32
		644.6
		4052.27

## Sheet: Fig. 6F
	GCaMP Intensity Measurements
	mCherry	mCherry Adj.	Kcnk5b- mCherry	Kcnk5b- mCherry Adj.
	4253.44	13183.3	15550.5	14499
	4105.63	9929.12	14190.2	6504.97
	15716.2	4965.94	43466.6	7128.94
	8098.84	5583.97	19880.4	10164.7
	8817.64	9107.49	21632	10342
	5891.72	4475.28	31893.7	9881.98
	5423.78	3846.57	17923.1	6793.66
	10693.2	4518.52	32048.8	10980.3
	9193.95	16995.4	12732.1	32529.8
	5255.06	9895.15	22420.6	6793.66
	16603.5	12031	18833.9	9356.14
	8264.01	6609.79	17388.1	8084.67
	15754	4846.91	40366.9	7670.89
	5852.92	2333.56	40487.5	10381.8
	7742	12654.2	21157.7	12952.9
	14267.4	10468.4	13215.7	11671.5
	5273.94	7216.28	9309.35	19220
	13710.5	6394.36	18073.6	7420.73
	5972.43	7345.24	13920.3	3458.23
	20723.7	10014.6	25649.5	3707.46
	10923.8	3650.27	11717.8	11046.9
	9142.24	7502.48	10750.9	4220.78
			20301.6	5048.7
				3616.57
				5032.6
				6555.33

## Sheet: Fig. 6G
	mCherry+ and GaMP+/all mCherry+
	mCherry	Kcnk5b- mCherry
	100	100
	100	100
	20	100
	76.9231	100
	72.7273	100
	66.6667	100
	57.1429	100
	37.5	100
	100	100
	100	100
	66.6667	100
	50	100
	62.5	100
	75	100
	0	100
	100	100
	100	100
	100	100
	60	100
		100
		100
		100
		100
		100
		100

## Sheet: Fig. 6H
		Measurements from GCaMP6 transgenic line
		non-Tg	Kcnk5b-Tg
		2563.96	4342.88
		983.055	833.15
		1587.16	1924.21
		1379.43	2087.68
		1150.59	3962.34
		2386.21	921.103
		2179.82	2696.56
		1077.08	2341.69
		1235.52	976.4
		808.554	682.42
		2577.76	2069.68
		672.752	1536.4
		645.371	1188.59
		1841.23	1251.35
		1995.3	2168.53
		2288.78	2114.21
		385.325	1903.5
		1445.66	1008.67
		1598.14	1884.71
		2696.59	1714.37
		2319.51	1749.07
		3112.9	2798.17
		1707.43	1694.98
		1894.47	2351.24
		2860.38	1775.12
		1944.53	1245.22
		671.497	897.102
		674.767	2041.3
		1822.19	2530.77
		576.293	895.405
		688.276	2633.37
		2039.04	1707.87
		1395.08	1518.04
		879.956	1357.49
			2987
			2053.77
			834.201
			2052.03
			1653.13
			3083.99
			2367.88
			1227.04
			2544.48
			955.312
			1617.98
			4052.57
			3819.76
			1610.5
			1870.69
			4201.01
			2700.44

## Sheet: Fig. 6Ia,b
	Fig. 5Ia Ectoderm			Fig. 5Ib Mesenchyme
	mCherry	kcnk5b-mCherry		mCherry	kcnk5b-mCherry		mcherry-injected fish		ect	mesen	body	body average		ect/body average	mesen/body average		kcnk5b-mCherry-injected fish		ect	mesen	body	body average		ect/body average	mesen/body average
	4.22891	13.4669		0.529449	2.06021			1	7565.03	947.123	1242.04	1788.88		4.22891	0.529449			1	12904.5	1974.18	867.547	958.242		13.4669	2.06021
	3.86339	9.47471		0.462612	2.70607				6911.15	827.559	2047.54			3.86339	0.462612				9079.07	2593.07	840.226			9.47471	2.70607
	3.12445	7.73598		0.354079	1.25711				5589.28	633.406	2077.07			3.12445	0.354079				7412.95	1204.61	1166.95			7.73598	1.25711
	2.45202	3.60817		0.324176	2.63061				4386.39	579.914				2.45203	0.324176				3457.5	2520.76				3.60817	2.63061
	3.76498	6.37119		0.456621	1.78485				6735.1	816.841				3.76498	0.456621				6105.14	1710.32				6.37119	1.78485
	4.17046	4.8457		0.473664	1.56915				7460.46	847.33				4.17046	0.473664				No additioanl GCaMP	1503.63				No additioanl GCaMP	1.56915
	4.16756	4.27227		0.62377	1.76621				7455.27	1115.85				4.16756	0.62377				Positive Cells	1692.46				Positive Cells	1.76621
	5.64992	6.00738		1.81811	1.80645			2	No GCaMP	1505.43	868.648	828.021		No GCaMP	1.81811			2	2758.25	1028.26	535.325	569.215		4.8457	1.80645
	5.5995	7.1243		1.68507	3.39745				Positive Cells	1395.27	721.156			Positive Cells	1.68507				2431.84	1933.88	535.862			4.27227	3.39745
	4.12188	6.28221		1.56577	2.51949					1296.49	894.258				1.56578				3419.49	1434.13	636.458			6.00738	2.51949
	6.94027	6.88711		1.2329	1.17749					1020.86					1.2329				4055.26	670.243				7.1243	1.17749
	5.74458	7.21936		1.19679	1.79791					990.969					1.19679				3575.93					6.28221
	4.6402	2.69316		1.88871	0.73106					1563.89					1.88871				3920.25					6.88711
	6.79474	6.58064		1.32835	1.8232			3	5031.14	1182.87	746.89	890.481		5.64992	1.32834				4109.37					7.21936
	2.53789	9.95223		0.881759	1.50942				4986.25		877.8			5.5995				3	2253.92	1504.68	984.809	836.906		2.69316	1.79791
	4.25211	15.7644		1.43812	1.35363				3670.46		1046.75			4.12188					No additioanl GCaMP	611.829	675.487			No additioanl GCaMP	0.73106
	4.0833	6.6323		1.18175	1.60391				6180.18					6.94027					Positive Cells		850.423			Positive Cells
	5.17043	4.66605		2.51098	2.25162				5115.44					5.74458				4	2801.3	776.113	423.016	425.687		6.58064	1.8232
	4.08998	6.6652		3.11449	1.47588				4132.01					4.6402					No additioanl GCaMP	642.542	496.592			No additioanl GCaMP	1.50942
	3.98949	9.54299		1.11125	2.0255				6050.59					6.79474					Positive Cells	576.222	357.455			Positive Cells	1.35363
	3.96083	10.0767		0.892183	3.62517			4	2160.92	750.786	881.523	851.464		2.53789	0.881759					682.765					1.60391
	2.00325	8.9771		0.872715	1.36703				3620.51		966.351			4.25211						958.487					2.25162
	2.98788	5.71573		1.10363	1.78829				3476.78		706.518			4.0833						628.265					1.47588
		8.15001			2.14057				4402.43					5.17043						862.231					2.0255
		5.31618			3.51953			5	No GCaMP	2785.85	1727.95	1937.15		No GCaMP	1.43812					1543.19					3.62517
		6.34207			0.935096				Positive Cells	2289.23	1377.31			Positive Cells	1.18175					581.927					1.36703
		5.81805								4864.15	2706.19				2.51098			5	2512.06	No GCaMP	236.267	252.412		9.95223	No GCaMP
		4.80141								6033.23					3.11449				3979.11	Positive Cells	269.27			15.7644	Positive Cells
		5.42768						6	11661.2	No Positive Cells	3189.91	2851.16		4.08998	No GCaMP				1674.07		251.698			6.6323
		5.67197							11374.7		2266.4			3.98949	Positive Cells			6	2987.9	No GCaMP	594.931	640.349		4.66605	No GCaMP
		5.16304							11293		3097.18			3.96083					No additioanl GCaMP	Positive Cells	468.06			No additioanl GCaMP	Positive Cells
		2.49446							5711.59					2.00325					Positive Cells		858.057			Positive Cells
		7.75761						7	4179.58	1554.46	1208.72	1398.84		2.98788	1.11125			7	5002.57	No GCaMP	643.725	750.551		6.6652	No GCaMP
		13.2053							No additioanl GCaMP	1248.03	1773.75			No additioanl GCaMP	0.892183					Positive Cells	977.336				Positive Cells
		9.00504							Positive Cells	1220.79	1214.06			Positive Cells	0.872715			8	3173.91	No GCaMP	630.591				No GCaMP
		1.76547								1543.8					1.10363				3351.4	Positive Cells	426.448	332.591		9.54299	Positive Cells
		3.79676																	2985.7		267.015			10.0766
		7.60994																			304.309			8.9771
		9.85157																9	4618.56	No GCaMP	817.834	808.044		5.71573	No GCaMP
		7.03852																	6585.57	Positive Cells	776.056			8.15001	Positive Cells
		8.61663																			830.243
		4.11387																10	2714.81	No GCaMP	483.755	510.668		5.31618	No GCaMP
		4.02253																	3238.69	Positive Cells	632.934			6.34207	Positive Cells
		2.59782																	2971.09		415.315			5.81805
		4.92627																	2451.92					4.80141
																			2771.74					5.42768
																			2896.5					5.67197
																			2636.6					5.16304
																			1273.84					2.49446
																			No additioanl GCaMP					No additioanl GCaMP
																			Positive Cells					Positive Cells
																		11	2487.65	No GCaMP	359.198	320.672		7.75761	No GCaMP
																			4234.56	Positive Cells	267.474			13.2053	Positive Cells
																			2887.66		335.344			9.00504
																			No additioanl GCaMP					No additioanl GCaMP
																			Positive Cells					Positive Cells
																		12	966.73	No GCaMP	664.746	547.578		1.76547	No GCaMP
																			No additioanl GCaMP	Positive Cells	354.091			No additioanl GCaMP	Positive Cells
																			Positive Cells		623.897			Positive Cells
																		13	2895.25	No GCaMP	958.359	762.556		3.79676	No GCaMP
																			No additioanl GCaMP	Positive Cells	693.238			No additioanl GCaMP	Positive Cells
																			Positive Cells		636.072			Positive Cells
																		14	5686.69	No GCaMP	737.695	747.271		7.60994	No GCaMP
																			7361.8	Positive Cells	898.838			9.85157	Positive Cells
																			5259.69		605.281			7.03852
																			6438.96					8.61663
																		15	2725.21	1184.65	501.823	662.446		4.11387	1.78829
																			2664.71	1418.01	387.613			4.02253	2.14057
																			1720.91	2331.5	1097.9			2.59782	3.51953
																			3263.39	619.45				4.92627	0.935096

## Sheet: Fig. 6K
	Fold Change SHH expression in HEK293 Cells qRT-PCR
	GFP +DMSO	Kcnk5b +DMSO	Kcnk5b +30μM 2-APB	Kcnk5b +75μM 2-APB	Kcnk5b +105μM 2-APB	Kcnk5b +150μM 2-APB
	1	5.39766	8.13298	5.59618	4.46807	2.84508
	1	4.8492	6.77562	6.9436	3.96058	3.38725
	1	4.78155	7.49164	5.98929	4.15074	2.81552
	1	6.68265	6.54345	6.38591	5.25143	1.91617
	1	6.81213	7.29213	4.80409	4.38488	1.96706
	1	6.86988	6.66142	5.92661	4.47059	2.0257
	1	3.8555	5.40883	4.59454	4.09194	3.73032
	1	3.67638	5.67024	5.6174	4.08508	3.42451
	1	4.06715	5.67709	5.86416	2.20439	3.70036
	2-apb for hek cells	dmso-GFP	CT	CT mean	delta CT mean		dmso-KC-GFP	CT	CT mean	delta CT mean	delta CT	minus delta CT	fold change		KC-GFP-30uM	CT	CT mean	delta CT mean	delta CT	minus delta CT	fold change		KC-GFP-70uM	CT	CT mean	delta CT mean	delta CT	minus delta CT	fold change		KC-GFP-105uM	CT	CT mean	delta CT mean	delta CT	minus delta CT	fold change		KC-GFP-150uM	CT	CT mean	delta CT mean	delta CT	minus delta CT	fold change
	Experimental Group 1	gapdh	13.1373	13.0919				13.222	13.0536							13.5806	13.5851							13.6944	13.5359							13.7801	13.6642							13.6597	13.6197
			13.1222					12.9617								13.5718								13.5539								13.6255								13.5438
			13.0163					12.977								13.6029								13.3593								13.5868								13.6555
		shh	29.9383	29.9234	16.8315			27.4527	27.5625	14.3991	-2.43233	2.43233	5.39765			27.3928	27.5201	13.8077	-3.02378	3.02378	8.13298			27.8829	27.7465	14.347	-2.48444	2.48444	5.59618			28.336	28.4294	14.6718	-2.15965	2.15965	4.46807			28.9426	28.8638	15.323	-1.50847	1.50847	2.84508
			29.7317					27.6073		14.5537	-2.27775	2.27775	4.8492			27.6562		14.0711	-2.76035	2.76035	6.77562			27.5716		14.0358	-2.79568	2.79568	6.9436			28.5099		14.8458	-1.98571	1.98571	3.96058			28.691		15.0714	-1.76011	1.76011	3.38725
			30.1002					27.6275		14.574	-2.25748	2.25748	4.78155			27.5113		13.9262	-2.90528	2.90528	7.49164			27.7849		14.2491	-2.58239	2.58239	5.98929			28.4423		14.7781	-2.05337	2.05337	4.15074			28.9577		15.3381	-1.4934	1.4934	2.81552
	Experimental Group 2	gapdh	13.1706	13.0937				13.9037	13.7541							13.7784	13.6888							13.8423	13.685							13.7679	13.7197							13.5387	13.5416
			13.0107					13.6825								13.6884								13.5708								13.6704								13.5543
			13.0999					13.676								13.5997								13.6419								13.7209								13.5318
		shh	30.2502	30.1052	17.0115			28.0252	28.0027	14.2711	-2.74042	2.74042	6.68265			27.9903	27.9296	14.3015	-2.71005	2.71005	6.54345			28.0216	28.1944	14.3366	-2.67489	2.67489	6.38592			28.3386	28.5027	14.6188	-2.39271	2.39271	5.25143			29.6149	29.5756	16.0733	-0.938226	0.938226	1.91617
			30.0723					27.9975		14.2434	-2.76811	2.76811	6.81213			27.834		14.1452	-2.86634	2.86634	7.29213			28.4322		14.7473	-2.26426	2.26426	4.80409			28.5987		14.879	-2.13254	2.13254	4.38488			29.5771		16.0355	-0.976041	0.976041	1.96706
			29.9932					27.9853		14.2313	-2.78029	2.78029	6.86988			27.9645		14.2757	-2.73583	2.73583	6.66142			28.1293		14.4443	-2.56721	2.56721	5.92661			28.5708		14.8511	-2.16046	2.16046	4.47059			29.5347		15.9931	-1.01842	1.01842	2.0257
	Experimental Group 3	gapdh	14.4593	14.4155				14.724	14.6381							14.7966	14.7273							14.8937	14.8504							14.8538	14.7355							14.9102	14.7988
			14.4023					14.6387								14.7382								14.8299								14.7359								14.7951
			14.3849					14.5516								14.647								14.8276								14.6167								14.691
		shh	29.3133	29.176	14.7605			27.4517	27.4488	12.8136	-1.94692	1.94692	3.8555			27.0524	27.0065	12.3252	-2.43532	2.43532	5.40883			27.4109	27.1969	12.5606	-2.19992	2.19992	4.59454			27.4632	27.7614	12.7277	-2.03279	2.03279	4.09194			27.6599	27.705	12.8612	-1.8993	1.8993	3.73032
			29.1473					27.5203		12.8822	-1.87829	1.87829	3.67638			26.9844		12.2571	-2.50341	2.50341	5.67024			27.121		12.2706	-2.4899	2.4899	5.6174			27.4656		12.7301	-2.03036	2.03036	4.08508			27.7833		12.9846	-1.7759	1.7759	3.42451
			29.0673					27.3746		12.7365	-2.02402	2.02402	4.06715			26.9826		12.2553	-2.50515	2.50515	5.67709			27.0589		12.2086	-2.55192	2.55192	5.86416			28.3556		13.6201	-1.14038	1.14038	2.2044			27.6716		12.8728	-1.88767	1.88767	3.70036

## Sheet: Fig. 6L
	Fin bud-to-eye area ratio
	Non-Tg DMSO	Non-Tg 13uM 2-APB	kcnk5b-Tg DMSO	kcnk5b-Tg 13μM 2-APB		Non-Tg DMSO	fin bud	eye	fin bud-to-eye Ratio		Non-Tg 13uM 2-APB	fin bud	eye	fin bud-to-eye Ratio		kcnk5b-Tg DMSO	fin bud	eye	fin bud-to-eye Ratio		kcnk5b-Tg 13μM 2-APB	fin bud	eye	fin bud-to-eye Ratio
	0.326406	0.25155	0.294744	0.244439		1	76510.8	234404	0.326406		1	80932.5	321735	0.25155		1	44469.7	150875	0.294744		1	35125.3	143698	0.244439
	0.249275	0.224924	0.531805	0.329683		2	65303.3	261973	0.249275		2	65280.6	290234	0.224924		2	78595.3	147790	0.531805		2	45220.5	137164	0.329683
	0.203824	0.270172	0.681802	0.238282		3	44556.9	218605	0.203824		3	79597.5	294618	0.270172		3	89512.9	131289	0.681802		3	30942.4	129856	0.238282
	0.20982	0.304522	0.458557	0.354819		4	48053.1	229020	0.20982		4	91020.9	298897	0.304522		4	74990.7	163536	0.458557		4	46643.8	131458	0.354819
	0.297327	0.272522	0.523785	0.371472		5	80147.8	269561	0.297327		5	74130.4	272016	0.272522		5	85297.2	162848	0.523785		5	43213	116329	0.371472
	0.307487	0.240482	0.477088	0.380605		6	80104.7	260514	0.307487		6	60120.9	250002	0.240482		6	74173.1	155471	0.477088		6	52245.6	137270	0.380605
	0.322085	0.158102	0.453951	0.344763		7	71989.3	223510	0.322085		7	83205.9	526280	0.158102		7	51203.4	112795	0.453951		7	57108.6	165646	0.344763
	0.301254	0.215822	0.492916	0.395911		8	77132.9	256039	0.301254		8	83355.7	386224	0.215822		8	61315.7	124394	0.492916		8	57846.4	146110	0.395911
	0.336997	0.258166	0.462778	0.342586		9	68453.6	203128	0.336997		9	62182.6	240863	0.258166		9	75862.1	163928	0.462778		9	48765.8	142346	0.342586
	0.306223	0.283278	0.296561	0.351996		10	75994	248166	0.306223		10	64845.7	228912	0.283278		10	44881.8	151341	0.296561		10	56191.4	159636	0.351996
	0.363293	0.149502	0.506606	0.332508		11	94136.2	259119	0.363293		11	50377.6	415932	0.149502		11	74815.8	147680	0.506606		11	46714.2	140491	0.332508
	0.209637		0.397049	0.338252		12	56323.8	268672	0.209637							12	61192.5	154118	0.397049		12	56661.6	167513	0.338252
	0.250137		0.492766	0.293843		13	60596.9	242255	0.250137							13	71582.3	145266	0.492766		13	52503.1	178677	0.293843
	0.233391		0.328424	0.432896		14	51652.1	221311	0.233391							14	51650.8	157269	0.328424		14	62068.4	143379	0.432896
	0.279688		0.438667	0.201691		15	62344.1	222906	0.279688							15	63282.9	144262	0.438667		15	35140.4	174229	0.201691
	0.271561		0.33746	0.328174		16	59358.2	218581	0.271561							16	53745.2	159264	0.33746		16	64004.9	195033	0.328174
	0.216814		0.354873	0.257136		17	43431.9	200318	0.216814							17	57125.9	160975	0.354873		17	34601.1	134563	0.257136
	0.362127		0.347954	0.359941		18	95117.3	262663	0.362127							18	51563.1	148189	0.347954		18	64022.4	177869	0.359941
			0.580325	0.185186												19	88231	152037	0.580325		19	25529.5	137859	0.185186
			0.410023	0.37843												20	66911.8	163190	0.410023		20	61210.2	161748	0.37843
			0.445206	0.243692												21	60959.9	136925	0.445206		21	38859.4	159461	0.243692
				0.270423																	22	39751	146996	0.270423
				0.349033																	23	47554.5	136246	0.349033
				0.330569																	24	48751.5	147477	0.330569

## Sheet: Fig. 6N
	Fin bud-to-eye area ratio
	non-Tg +DMSO	non-Tg + 13μM 2-APB	kcnk5b-Tg +DMSO	kcnk5b-Tg +13μM 2-APB		non-Tg +DMSO					non-Tg + 13μM 2-APB					kcnk5b-Tg +DMSO					kcnk5b-Tg +13μM 2-APB
	0.115826	0.120621	0.139269	0.059772			shh area	fin bud area	ratio			shh area	fin bud area	ratio			shh area	fin bud area	ratio			shh area	fin bud area	ratio
	0.069126	0.112974	0.186973	0.095764		1	2245.85	19389.9	0.115826		1	2420.95	20070.8	0.120621		1	2448.88	17583.8	0.139269		1	1002.83	16777.7	0.0597718
	0.103136	0.094674	0.18879	0.080792		2	852.339	12330.3	0.0691258		2	1357.26	12013.9	0.112974		2	3263.72	17455.6	0.186973		2	1447.24	15112.6	0.0957639
	0.090634	0.132966	0.204874	0.071711		3	1653.1	16028.4	0.103136		3	1810.95	19128.4	0.0946736		3	1971.37	10442.1	0.18879		3	1018.03	12600.5	0.0807924
	0.118838	0.076804	0.132337	0.104494		4	1161.09	12810.8	0.0906339		4	1345.34	10117.9	0.132966		4	3535.46	17256.8	0.204874		4	1551.3	21632.7	0.0717107
	0.102395	0.128935	0.159023	0.111079		5	1772.75	14917.3	0.118838		5	896.993	11678.9	0.0768043		5	2457.01	18566.4	0.132337		5	1789.22	17122.7	0.104494
	0.070464	0.102617	0.110465	0.096145		6	1770.13	17287.4	0.102395		6	2204.63	17098.8	0.128935		6	2792.7	17561.6	0.159023		6	1570.49	14138.5	0.111079
	0.076986	0.071581	0.119264	0.10466		7	1199.06	17016.5	0.0704643		7	1432.56	13960.2	0.102617		7	2143.36	19403.1	0.110465		7	1712.54	17812.1	0.0961445
	0.093803	0.09032	0.133894	0.094784		8	1640.1	21303.8	0.0769863		8	1363.36	19046.3	0.0715813		8	2555.52	21427.3	0.119264		8	1567.13	14973.5	0.10466
	0.091701	0.143164	0.174536	0.131253		9	1448.25	15439.2	0.0938033		9	1792.38	19844.8	0.0903198		9	2062.1	15401	0.133894		9	1746.06	18421.4	0.0947843
	0.086917	0.079829	0.224319	0.097375		10	1688.44	18412.4	0.0917014		10	1979.92	13829.7	0.143164		10	2796.64	16023.3	0.174536		10	1803.12	13737.7	0.131253
	0.063995	0.107739	0.205474	0.093931		11	2106.87	24240.2	0.0869167		11	1500.17	18792.4	0.0798289		11	1881.32	8386.8	0.224319		11	1290.26	13250.4	0.0973754
	0.101585	0.078576	0.088954	0.129041		12	1017.38	15897.7	0.0639953		12	1295.63	12025.6	0.107739		12	3022.34	14709.1	0.205474		12	1872.56	19935.5	0.093931
	0.079714	0.108034	0.130972	0.122793		13	1520.19	14964.7	0.101585		13	1372.81	17471.2	0.0785757		13	2211.43	24860.5	0.0889536		13	1621.83	12568.3	0.129041
	0.083448	0.07322	0.112591	0.106562		14	1538.32	19298	0.0797137		14	2137.84	19788.6	0.108034		14	2130.07	16263.5	0.130972		14	1663.1	13544	0.122793
	0.10034	0.072513	0.113267	0.132588		15	1412.18	16922.8	0.0834481		15	1030.28	14071	0.0732203		15	2061.76	18312	0.112591		15	1696.56	15920.9	0.106562
	0.144562	0.118384	0.149539	0.113683		16	1933.08	19265.3	0.10034		16	1330.58	18349.5	0.0725134		16	1938.78	17116.9	0.113267		16	1865.01	14066.2	0.132588
	0.07526	0.086736	0.114873			17	1861.2	12874.8	0.144562		17	1280.73	10818.5	0.118384		17	2105.92	14082.8	0.149539		17	2463.41	21669	0.113683
	0.041986	0.109329	0.114003			18	1277.48	16974.2	0.0752599		18	818.623	9438.13	0.0867357		18	1273.75	11088.3	0.114873
	0.111889	0.100879	0.116607			19	854.426	20350.5	0.0419855		19	1807.27	16530.5	0.109329		19	1778.32	15598.8	0.114003
	0.102143	0.089771	0.206075			20	2085.76	18641.4	0.111889		20	1383.8	13717.3	0.100879		20	1330.26	11408	0.116607
	0.072963	0.074066	0.14054			21	1499.62	14681.5	0.102143		21	1745.41	19443	0.0897706		21	3110.71	15095	0.206075
	0.126855	0.133424	0.166302			22	976.447	13382.7	0.0729635		22	1337	18051.5	0.0740659		22	1870.15	13306.8	0.14054
	0.078776	0.121124	0.129373			23	1548.04	12203.2	0.126855		23	2059.99	15439.5	0.133424		23	2004.34	12052.4	0.166302
		0.102119	0.207345			24	1560.99	19815.4	0.0787764		24	2213.52	18274.8	0.121124		24	1570.32	12137.9	0.129373
		0.137782	0.128252								25	1328.49	13009.2	0.102119		25	2672.83	12890.7	0.207345
			0.134546								26	2941.64	21349.9	0.137782		26	983.66	7669.76	0.128252
			0.130264													27	1281.52	9524.78	0.134546
			0.17216													28	1018.46	7818.42	0.130264
			0.12732													29	2059.75	11964.2	0.17216
																30	1128.07	8860.06	0.12732

## Sheet: Fig. 6O
	Fold Change shh expression fin bud qRT-PCR
	Non-Tg +DMSO	Non-Tg +13μM 2-APB	kcnk5b-Tg +DMSO	kcnk5b-Tg +13μM 2-APB
	1	0.38162	1.22238	0.887076
	1	0.558214	1.99435	0.650278
	1	0.277943	1.81997	1.06816
	1	0.476859	1.16974	0.679783
	1	0.372439	1.31728	0.648396
	1	0.434109	1.88082	0.65473
	1	0.376729	1.42734	0.676073
	1	0.445151	1.34434	0.674225
	1	0.386533	1.30535	0.653971
	2-APB for fin bud	DMSO-AB	CT	CT mean	delta CT mean		DMSO-KC	CT	CT mean	delta CT mean	delta CT	minus delta CT	fold change		13uM-KC	CT	CT mean	delta CT mean	delta CT	minus delta CT	fold change
	Experimental Group 1	ef1a	21.1309	21.076				18.9809	18.7882							19.0234	18.9364
			20.9878					18.6161								18.9134
			21.1092					18.7676								18.8725
		shh	32.38	32.2907	11.2147			29.7132	29.2864	10.925	-0.289688	0.289688	1.22238			30.324	30.384	11.3876	0.172871	-0.172871	0.887076
			32.079					29.007		10.2188	-0.99592	0.99592	1.99435			30.772		11.8356	0.620871	-0.620871	0.650278
			32.413					29.139		10.3508	-0.863918	0.863918	1.81997			30.056		11.1196	-0.0951289	0.0951289	1.06816
	Experimental Group 2	ef1a	15.3631	15.292				15.1724	14.8958							15.319	15.3383
			15.266					14.8077								15.4275
			15.2469					14.7075								15.2685
		shh	24.873	24.857	9.56505			24.2347	23.9492	9.33886	-0.226189	0.226189	1.16974			25.4602	25.501	10.1219	0.556854	-0.556854	0.679783
			24.814					24.0633		9.16749	-0.397557	0.397557	1.31728			25.5284		10.1901	0.625053	-0.625053	0.648396
			24.8842					23.5495		8.65369	-0.911362	0.911362	1.88082			25.5144		10.1761	0.611029	-0.611029	0.65473
	Experimental group 3	ef1a	14.6701	14.8728				14.925	14.9153							15.233	15.2373
			14.9766					14.92								15.244
			14.9716					14.901								15.235
		shh	24.302	24.3307	9.45791			23.8599	23.9317	8.94458	-0.51333	0.51333	1.42734			25.26	25.2773	10.0227	0.56475	-0.56475	0.676073
			24.247					23.9463		9.03101	-0.426893	0.426893	1.34434			25.2639		10.0266	0.568698	-0.568698	0.674225
			24.443					23.9888		9.07347	-0.384435	0.384435	1.30535			25.3079		10.0706	0.612702	-0.612702	0.653971
		DMSO-AB	CT	CT mean	delta CT mean		13uM-AB	CT	CT mean	delta CT mean	delta CT	minus delta CT	fold change
	Experimental Group 1	ef1a	16.7562	16.8752				20.6629	20.6085
			16.9073					20.4958
			16.9622					20.6668
		shh	24.187	24.151	7.27575			29.2741	29.2436	8.66555	1.38979	-1.38979	0.38162
			24.1327					28.7254		8.11686	0.84111	-0.84111	0.558214
			24.1333					29.7314		9.12289	1.84714	-1.84714	0.277943
	Experimental Group 2	ef1a	16.2024	16.1436				20.1483	19.9995
			16.0944					19.898
			16.1339					19.9522
		shh	23.9208	23.825	7.68147			28.7493	28.9134	8.74983	1.06837	-1.06837	0.476859
			23.7163					29.1059		9.10639	1.42492	-1.42492	0.372439
			23.8381					28.8848		8.88534	1.20387	-1.20387	0.434109
	Experimetnal Group 3	ef1a	16.5494	16.4922				20.2372	20.209
			16.449					20.2226
			16.4781					20.1671
		shh	24.695	24.7313	8.23914			29.8565	29.7639	9.64754	1.4084	-1.4084	0.376729
			24.728					29.6157		9.40677	1.16763	-1.16763	0.445151
			24.771					29.8194		9.61048	1.37134	-1.37134	0.386533
